# Supplementary material for: The Effect of Tolvaptan on Metabolism and Electrolyte Homeostasis in Patients with Heart Failure: A Systematic Review and Meta-Analysis
Source: Rev Cardiovasc Med. 2024 Sep 19;25(9):334. doi: 10.31083/j.rcm2509334 (PMC11440402; doi:10.31083/j.rcm2509334)
Supplement: Supplementary file 1 [file 2153-8174-25-9-334-s1.zip]

Archive with 3 entries (2 files):
- 2153-8174-25-9-334-s1/
- 2153-8174-25-9-334-s1/RCM24692-PRISMA_2020_checklist.docx
- 2153-8174-25-9-334-s1/RCM24692-supplementary.docx
